# Supplementary material for: Comparative analysis of draper mutant alleles and RNAi expression systems in the ovary and brain of Drosophila melanogaster
Source: G3 (Bethesda). 2026 Feb 16;16(5):jkag040. doi: 10.1093/g3journal/jkag040 (PMC13148388; doi:10.1093/g3journal/jkag040)
Supplement: jkag040_Supplementary_Data [file jkag040_supplementary_data.zip]

Archive with 3 entries (3 files):
- Supplemental_Figure_1_G3-2025-406280.pdf
- Supplemental_Figure_2_G3-2025-406280.pdf
- Supplemental_Figure_3_G3-2025-406280.pdf
